# Supplementary material for: Comparing structural fingerprints using a literature-based similarity benchmark
Source: J Cheminform. 2016 Jul 5;8:36. doi: 10.1186/s13321-016-0148-0 (PMC4932683; doi:10.1186/s13321-016-0148-0)
Supplement: Supplementary file 1 — 10.1186/s13321-016-0148-0 The matrices of net differences for each of the benchmarks. [file 13321_2016_148_MOESM1_ESM.zip]

Archive with 3 entries (3 files):
- NetDifference-MultiAssayBenchmark.tsv
- NetDifference-RinikerLandrumBenchmark-BEDROC.tsv
- NetDifference-SingleAssayBenchmark.tsv
