# Supplementary material for: Comparing structural fingerprints using a literature-based similarity benchmark
Source: J Cheminform. 2016 Jul 5;8:36. doi: 10.1186/s13321-016-0148-0 (PMC4932683; doi:10.1186/s13321-016-0148-0)
Supplement: Supplementary file 1 — 10.1186/s13321-016-0148-0 The matrices of net differences for each of the benchmarks. [file 13321_2016_148_MOESM1_ESM.zip › NetDifference-MultiAssayBenchmark.tsv]

	AP	Avalon	ECFC0	ECFC2	ECFC4	ECFC6	ECFP0	ECFP2	ECFP4	ECFP6	FCFC2	FCFC4	FCFC6	FCFP2	FCFP4	FCFP6	HashAP	HashTT	LAvalon	LECFP4	LECFP6	LFCFP4	LFCFP6	MACCS	RDK5	RDK6	RDK7	TT
AP	-	85	362	-115	-206	-217	714	-53	-127	-53	296	18	-39	307	-12	-31	406	12	-16	-206	-196	-42	-96	303	131	262	546	-82
Avalon	-85	-	208	-179	-253	-263	622	-134	-204	-138	168	-70	-118	234	-103	-121	222	-72	-132	-268	-258	-136	-189	203	55	197	490	-152
ECFC0	-362	-208	-	-525	-569	-571	450	-378	-433	-362	-38	-315	-364	13	-313	-326	32	-293	-316	-514	-507	-339	-393	-5	-154	-20	273	-390
ECFC2	115	179	525	-	-127	-139	866	55	-33	42	417	139	70	437	95	73	457	106	80	-118	-117	62	-3 *	405	233	364	650	8
ECFC4	206	253	569	127	-	-25	936	146	65	139	488	237	171	516	186	163	533	204	160	-23	-21	153	87	479	317	444	724	107
ECFC6	217	263	571	139	25	-	936	158	81	156	492	249	186	523	200	178	538	221	170	-6	-2 *	165	107	491	330	455	733	129
ECFP0	-714	-622	-450	-866	-936	-936	-	-946	-924	-822	-429	-675	-725	-436	-733	-736	-384	-691	-730	-1010	-974	-769	-807	-461	-553	-405	-101	-771
ECFP2	53	134	378	-55	-146	-158	946	-	-98	-11	331	85	26	406	51	33	382	54	40	-189	-180	14	-51	362	202	325	598	-34
ECFP4	127	204	433	33	-65	-81	924	98	-	86	383	149	96	458	128	102	444	146	111	-99	-93	101	32	414	277	401	671	42
ECFP6	53	138	362	-42	-139	-156	822	11	-86	-	319	89	34	389	68	41	373	76	44	-177	-172	33	-30	348	212	339	617	-25
FCFC2	-296	-168	38	-417	-488	-492	429	-331	-383	-319	-	-354	-396	64	-298	-313	74	-272	-272	-462	-454	-344	-395	29	-115	23	311	-362
FCFC4	-18	70	315	-139	-237	-249	675	-85	-149	-89	354	-	-83	346	-26	-53	331	-24	-28	-233	-229	-71	-139	275	130	262	544	-115
FCFC6	39	118	364	-70	-171	-186	725	-26	-96	-34	396	83	-	401	43	12	379	33	22	-180	-176	-4	-71	329	184	316	593	-56
FCFP2	-307	-234	-13	-437	-516	-523	436	-406	-458	-389	-64	-346	-401	-	-440	-411	-2 *	-316	-334	-543	-534	-498	-523	-24	-174	-28	262	-388
FCFP4	12	103	313	-95	-186	-200	733	-51	-128	-68	298	26	-43	440	-	-31	314	-1 *	4	-211	-206	-57	-133	313	176	301	567	-85
FCFP6	31	121	326	-73	-163	-178	736	-33	-102	-41	313	53	-12	411	31	-	331	23	26	-188	-187	-18	-96	320	185	312	580	-62
HashAP	-406	-222	-32	-457	-533	-538	384	-382	-444	-373	-74	-331	-379	2 *	-314	-331	-	-307	-308	-509	-500	-345	-394	-20	-182	-51	236	-400
HashTT	-12	72	293	-106	-204	-221	691	-54	-146	-76	272	24	-33	316	1 *	-23	307	-	-21	-221	-219	-31	-101	278	136	270	546	-117
LAvalon	16	132	316	-80	-160	-170	730	-40	-111	-44	272	28	-22	334	-4	-26	308	21	-	-177	-168	-47	-97	323	161	291	570	-52
LECFP4	206	268	514	118	23	6	1010	189	99	177	462	233	180	543	211	188	509	221	177	-	1 *	174	110	490	341	460	728	125
LECFP6	196	258	507	117	21	2 *	974	180	93	172	454	229	176	534	206	187	500	219	168	-1 *	-	169	110	482	339	456	721	123
LFCFP4	42	136	339	-62	-153	-165	769	-14	-101	-33	344	71	4	498	57	18	345	31	47	-174	-169	-	-89	340	217	337	595	-51
LFCFP6	96	189	393	3 *	-87	-107	807	51	-32	30	395	139	71	523	133	96	394	101	97	-110	-110	89	-	385	270	389	649	14
MACCS	-303	-203	5	-405	-479	-491	461	-362	-414	-348	-29	-275	-329	24	-313	-320	20	-278	-323	-490	-482	-340	-385	-	-153	-17	285	-364
RDK5	-131	-55	154	-233	-317	-330	553	-202	-277	-212	115	-130	-184	174	-176	-185	182	-136	-161	-341	-339	-217	-270	153	-	184	490	-215
RDK6	-262	-197	20	-364	-444	-455	405	-325	-401	-339	-23	-262	-316	28	-301	-312	51	-270	-291	-460	-456	-337	-389	17	-184	-	392	-354
RDK7	-546	-490	-273	-650	-724	-733	101	-598	-671	-617	-311	-544	-593	-262	-567	-580	-236	-546	-570	-728	-721	-595	-649	-285	-490	-392	-	-628
TT	82	152	390	-8	-107	-129	771	34	-42	25	362	115	56	388	85	62	400	117	52	-125	-123	51	-14	364	215	354	628	-
