# Supplementary material for: Comparing structural fingerprints using a literature-based similarity benchmark
Source: J Cheminform. 2016 Jul 5;8:36. doi: 10.1186/s13321-016-0148-0 (PMC4932683; doi:10.1186/s13321-016-0148-0)
Supplement: Supplementary file 1 — 10.1186/s13321-016-0148-0 The matrices of net differences for each of the benchmarks. [file 13321_2016_148_MOESM1_ESM.zip › NetDifference-RinikerLandrumBenchmark-BEDROC.tsv]

	AP	Avalon	ECFC0	ECFC2	ECFC4	ECFC6	ECFP0	ECFP2	ECFP4	ECFP6	FCFC2	FCFC4	FCFC6	FCFP2	FCFP4	FCFP6	HashAP	HashTT	LAvalon	LECFP4	LECFP6	LFCFP4	LFCFP6	MACCS	RDK5	RDK6	RDK7	TT
AP	-	7	78	6	-17	-19	79	1 *	-17	-14	50	13	1 *	26	-7	-11	11	-14	4 *	-21	-19	-7	-11	52	-3 *	3 *	55	-25
Avalon	-7	-	57	-5	-21	-22	77	-9	-25	-23	34	0 *	-10	21	-19	-22	-3 *	-25	-20	-29	-27	-19	-22	46	-17	-5	55	-31
ECFC0	-78	-57	-	-77	-76	-75	51	-67	-69	-69	-49	-66	-69	-46	-67	-69	-67	-74	-59	-70	-69	-67	-68	-27	-66	-60	-9	-76
ECFC2	-6	5	77	-	-48	-39	79	-5	-29	-26	51	10	-6	25	-15	-20	4 *	-28	2 *	-34	-31	-14	-20	52	-12	-2 *	54	-39
ECFC4	17	21	76	48	-	-10	80	19	-4 *	0 *	59	36	22	38	5	1 *	17	1 *	18	-13	-10	5	-0 *	61	7	14	61	-12
ECFC6	19	22	75	39	10	-	80	22	-0 *	4 *	59	37	26	38	6	3 *	17	5	20	-10	-7	8	1 *	60	8	15	60	-8
ECFP0	-79	-77	-51	-79	-80	-80	-	-82	-82	-81	-66	-76	-77	-73	-80	-80	-76	-80	-79	-82	-82	-80	-79	-66	-80	-75	-45	-80
ECFP2	-1 *	9	67	5	-19	-22	82	-	-37	-24	45	11	-0 *	32	-14	-20	7	-19	5	-46	-34	-13	-20	59	-8	3 *	54	-26
ECFP4	17	25	69	29	4 *	0 *	82	37	-	12	56	34	21	44	11	5	19	5	22	-28	-14	10	2 *	63	10	18	61	-5
ECFP6	14	23	69	26	-0 *	-4 *	81	24	-12	-	55	30	18	41	5	1 *	15	3 *	19	-25	-26	6	-0 *	61	7	16	60	-8
FCFC2	-50	-34	49	-51	-59	-59	66	-45	-56	-55	-	-66	-64	-19	-59	-59	-36	-55	-38	-58	-57	-59	-60	12	-49	-37	27	-59
FCFC4	-13	-0 *	66	-10	-36	-37	76	-11	-34	-30	66	-	-43	23	-30	-36	-4	-29	-6	-38	-36	-30	-38	44	-19	-5	51	-36
FCFC6	-1 *	10	69	6	-22	-26	77	0 *	-21	-18	64	43	-	31	-14	-24	5	-17	5	-28	-27	-15	-27	50	-8	4 *	55	-25
FCFP2	-26	-21	46	-25	-38	-38	73	-32	-44	-41	19	-23	-31	-	-57	-52	-18	-38	-28	-47	-44	-57	-53	27	-35	-23	36	-43
FCFP4	7	19	67	15	-5	-6	80	14	-11	-5	59	30	14	57	-	-14	9	-7	14	-18	-14	-6	-18	57	1 *	12	57	-14
FCFP6	11	22	69	20	-1 *	-3 *	80	20	-5	-1 *	59	36	24	52	14	-	12	-1 *	19	-13	-9	13	-14	61	5	16	59	-9
HashAP	-11	3 *	67	-4 *	-17	-17	76	-7	-19	-15	36	4	-5	18	-9	-12	-	-13	-0 *	-21	-19	-10	-13	41	-4	3 *	50	-20
HashTT	14	25	74	28	-1 *	-5	80	19	-5	-3 *	55	29	17	38	7	1 *	13	-	21	-11	-9	7	-0 *	60	10	18	67	-27
LAvalon	-4 *	20	59	-2 *	-18	-20	79	-5	-22	-19	38	6	-5	28	-14	-19	0 *	-21	-	-26	-24	-14	-20	50	-13	0 *	56	-27
LECFP4	21	29	70	34	13	10	82	46	28	25	58	38	28	47	18	13	21	11	26	-	15	17	11	65	14	22	61	2 *
LECFP6	19	27	69	31	10	7	82	34	14	26	57	36	27	44	14	9	19	9	24	-15	-	13	7	63	11	20	61	-1 *
LFCFP4	7	19	67	14	-5	-8	80	13	-10	-6	59	30	15	57	6	-13	10	-7	14	-17	-13	-	-19	58	1 *	12	56	-14
LFCFP6	11	22	68	20	0 *	-1 *	79	20	-2 *	0 *	60	38	27	53	18	14	13	0 *	20	-11	-7	19	-	60	6	17	58	-9
MACCS	-52	-46	27	-52	-61	-60	66	-59	-63	-61	-12	-44	-50	-27	-57	-61	-41	-60	-50	-65	-63	-58	-60	-	-57	-45	14	-64
RDK5	3 *	17	66	12	-7	-8	80	8	-10	-7	49	19	8	35	-1 *	-5	4	-10	13	-14	-11	-1 *	-6	57	-	18	66	-18
RDK6	-3 *	5	60	2 *	-14	-15	75	-3 *	-18	-16	37	5	-4 *	23	-12	-16	-3 *	-18	-0 *	-22	-20	-12	-17	45	-18	-	75	-24
RDK7	-55	-55	9	-54	-61	-60	45	-54	-61	-60	-27	-51	-55	-36	-57	-59	-50	-67	-56	-61	-61	-56	-58	-14	-66	-75	-	-68
TT	25	31	76	39	12	8	80	26	5	8	59	36	25	43	14	9	20	27	27	-2 *	1 *	14	9	64	18	24	68	-
