# Supplementary material for: Comparing structural fingerprints using a literature-based similarity benchmark
Source: J Cheminform. 2016 Jul 5;8:36. doi: 10.1186/s13321-016-0148-0 (PMC4932683; doi:10.1186/s13321-016-0148-0)
Supplement: Supplementary file 1 — 10.1186/s13321-016-0148-0 The matrices of net differences for each of the benchmarks. [file 13321_2016_148_MOESM1_ESM.zip › NetDifference-SingleAssayBenchmark.tsv]

	AP	Avalon	ECFC0	ECFC2	ECFC4	ECFC6	ECFP0	ECFP2	ECFP4	ECFP6	FCFC2	FCFC4	FCFC6	FCFP2	FCFP4	FCFP6	HashAP	HashTT	LAvalon	LECFP4	LECFP6	LFCFP4	LFCFP6	MACCS	RDK5	RDK6	RDK7	TT
AP	-	330	434	166	66	41	912	338	196	179	259	113	66	557	284	225	-13	174	345	186	157	292	224	532	434	332	280	147
Avalon	-330	-	32	-222	-309	-325	603	-25	-180	-192	-106	-264	-311	257	-75	-146	-339	-221	28	-188	-210	-76	-147	185	86	-24	-80	-233
ECFC0	-434	-32	-	-319	-358	-349	582	-61	-176	-175	-169	-312	-333	184	-106	-143	-435	-200	-18	-188	-199	-106	-158	124	49	-45	-86	-220
ECFC2	-166	222	319	-	-112	-123	837	222	48	39	127	-52	-101	476	147	81	-164	23	233	44	20	150	80	381	278	173	134	4 *
ECFC4	-66	309	358	112	-	-25	863	323	148	140	186	38	-11	523	235	180	-69	131	318	151	119	240	181	450	371	279	235	108
ECFC6	-41	325	349	123	25	-	848	337	190	171	190	52	15	537	251	205	-47	151	338	181	155	259	210	458	387	306	259	122
ECFP0	-912	-603	-582	-837	-863	-848	-	-737	-755	-708	-677	-800	-815	-346	-642	-676	-944	-717	-583	-771	-736	-646	-662	-435	-486	-565	-623	-727
ECFP2	-338	25	61	-222	-323	-337	737	-	-189	-183	-73	-249	-301	311	-56	-136	-345	-190	44	-200	-205	-56	-124	215	102	-2 *	-54	-213
ECFP4	-196	180	176	-48	-148	-190	755	189	-	-30	40	-110	-158	421	118	31	-203	-30	194	-14	-51	118	53	340	250	155	101	-64
ECFP6	-179	192	175	-39	-140	-171	708	183	30	-	45	-90	-137	405	127	51	-175	-28	207	11	-21	128	68	339	261	164	113	-64
FCFC2	-259	106	169	-127	-186	-190	677	73	-40	-45	-	-196	-221	395	46	-15	-268	-80	119	-49	-72	42	-18	279	166	77	29	-95
FCFC4	-113	264	312	52	-38	-52	800	249	110	90	196	-	-58	560	218	147	-126	72	287	98	69	222	149	445	331	236	185	50
FCFC6	-66	311	333	101	11	-15	815	301	158	137	221	58	-	592	281	212	-75	124	338	152	118	281	214	476	390	300	240	102
FCFP2	-557	-257	-184	-476	-523	-537	346	-311	-421	-405	-395	-560	-592	-	-417	-436	-590	-421	-246	-427	-426	-414	-421	-65	-177	-264	-323	-430
FCFP4	-284	75	106	-147	-235	-251	642	56	-118	-127	-46	-218	-281	417	-	-86	-292	-139	99	-117	-144	-1 *	-71	282	164	46	-11	-155
FCFP6	-225	146	143	-81	-180	-205	676	136	-31	-51	15	-147	-212	436	86	-	-232	-74	160	-33	-70	92	9	316	226	124	68	-89
HashAP	13	339	435	164	69	47	944	345	203	175	268	126	75	590	292	232	-	175	347	185	151	298	234	553	432	333	283	149
HashTT	-174	221	200	-23	-131	-151	717	190	30	28	80	-72	-124	421	139	74	-175	-	240	31	3 *	139	74	363	285	179	145	-26
LAvalon	-345	-28	18	-233	-318	-338	583	-44	-194	-207	-119	-287	-338	246	-99	-160	-347	-240	-	-206	-224	-93	-158	173	78	-36	-84	-243
LECFP4	-186	188	188	-44	-151	-181	771	200	14	-11	49	-98	-152	427	117	33	-185	-31	206	-	-33	121	44	346	249	155	105	-65
LECFP6	-157	210	199	-20	-119	-155	736	205	51	21	72	-69	-118	426	144	70	-151	-3 *	224	33	-	147	82	357	281	186	134	-31
LFCFP4	-292	76	106	-150	-240	-259	646	56	-118	-128	-42	-222	-281	414	1 *	-92	-298	-139	93	-121	-147	-	-72	283	161	48	-11	-157
LFCFP6	-224	147	158	-80	-181	-210	662	124	-53	-68	18	-149	-214	421	71	-9	-234	-74	158	-44	-82	72	-	316	228	123	63	-97
MACCS	-532	-185	-124	-381	-450	-458	435	-215	-340	-339	-279	-445	-476	65	-282	-316	-553	-363	-173	-346	-357	-283	-316	-	-93	-190	-246	-361
RDK5	-434	-86	-49	-278	-371	-387	486	-102	-250	-261	-166	-331	-390	177	-164	-226	-432	-285	-78	-249	-281	-161	-228	93	-	-143	-208	-289
RDK6	-332	24	45	-173	-279	-306	565	2 *	-155	-164	-77	-236	-300	264	-46	-124	-333	-179	36	-155	-186	-48	-123	190	143	-	-80	-195
RDK7	-280	80	86	-134	-235	-259	623	54	-101	-113	-29	-185	-240	323	11	-68	-283	-145	84	-105	-134	11	-63	246	208	80	-	-157
TT	-147	233	220	-4 *	-108	-122	727	213	64	64	95	-50	-102	430	155	89	-149	26	243	65	31	157	97	361	289	195	157	-
